# Supplementary material for: Changes in Meat of Hu Sheep during Postmortem Aging Based on ACQUITY UPLC I-Class Plus/VION IMS QTof
Source: Foods. 2024 Jan 4;13(1):174. doi: 10.3390/foods13010174 (PMC10778791; doi:10.3390/foods13010174)
Supplement: Supplementary file 1 [file foods-13-00174-s001.zip]

Archive with 1 entries (1 files):
- foods-2726754-supplementary.pdf
